# Supplementary material for: Patient and Professional Perspectives on Long COVID: A Systematic Literature Review and Meta-Synthesis
Source: Int J Environ Res Public Health. 2025 Oct 24;22(11):1620. doi: 10.3390/ijerph22111620 (PMC12652048; doi:10.3390/ijerph22111620)
Supplement: Supplementary file 1 [file ijerph-22-01620-s001.zip]

Archive with 1 entries (1 files):
- ijerph-3876455-supplementary.pdf
